# Supplementary material for: Non-vernalization requirement in Chinese kale caused by loss of BoFLC and low expressions of its paralogs
Source: Theor Appl Genet. 2021 Oct 29;135(2):473–83. doi: 10.1007/s00122-021-03977-x (PMC8866342; doi:10.1007/s00122-021-03977-x)
Supplement: Supplementary file 1 — Supplementary file1 (XLSX 17 kb) [file 122_2021_3977_MOESM1_ESM.xlsx]

## Sheet: DatasetS1
Dataset S1. Annotation of genes in the candidate region.
Gene ID	Chromosome	Start	end	Description
Bo2g009600	C2	2037159	2039836	26S proteasome regulatory subunit, putative (RPN5)
Bo2g009610	C2	2041681	2042148	unknown protein
Bo2g009620	C2	2042679	2043808	RNA polymerase II, Rpb4, core protein
Bo2g009630	C2	2044690	2045304	unknown protein
Bo2g009640	C2	2046880	2049626	unknown protein
Bo2g009650	C2	2056016	2056646	unknown protein
Bo2g009660	C2	2057898	2062515	unknown protein
Bo2g009670	C2	2063163	2065053	TGACG motif-binding factor 4
Bo2g009680	C2	2069779	2071356	NAD(P)-binding Rossmann-fold superfamily protein
Bo2g009690	C2	2071871	2074350	ENTH/VHS family protein
Bo2g009700	C2	2076693	2078988	Tetratricopeptide repeat (TPR)-like superfamily protein
Bo2g009710	C2	2080621	2081982	Ethylene insensitive 3 family protein
Bo2g009720	C2	2082765	2084003	unknown protein
Bo2g009730	C2	2086762	2088118	Thioesterase superfamily protein
Bo2g009740	C2	2089036	2092227	myo-inositol-1-phosphate synthase 3
Bo2g009750	C2	2094577	2095366	unknown protein
Bo2g009760	C2	2110819	2114483	slufate transporter 2;1

## Sheet: DatasetS2
Dataset S2.The presence/absence of BoFLC in different cultivars of B. oleracea
Plant ID	Groups	intact BoFLC
GL1	Chinese kale	N
GL2	Chinese kale	N
GL3	Chinese kale	N
GL5	Chinese kale	N
GL6	Chinese kale	N
GL8	cabbage	Y
GL11	kale	Y
GL12	kale	Y
GL13	kale	Y
GL15	kale	Y
GL16	kale	Y
GL17	kohlrabi	Y
GL18	kohlrabi	Y
GL19	kohlrabi	Y
GL20	cabbage	Y
GL22	Chinese kale	N
GL23	cauliflower	Y
GL24	kale	Y
GL25	kale	Y
GL26	cauliflower	Y
GL27	Chinese kale	N
GL28	cauliflower	Y
GL29	kohlrabi	Y
GL30	cauliflower	Y
GL32	cabbage	Y
GL33	kohlrabi	Y
GL34	kohlrabi	Y
GL35	kohlrabi	Y
GL36	kohlrabi	Y
GL37	cabbage	Y
GL38	kohlrabi	Y
GL39	cabbage	Y
GL40	kale	Y
GL41	kale	Y
GL42	kale	Y
GL43	kale	Y
GL44	cabbage	Y
GL45	cabbage	Y
GL46	cabbage	Y
GL47	kohlrabi	Y
GL51	kale	Y
GL52	Chinese kale	N
* Y represents with the intact BoFLC， while N means without BoFLC.

## Sheet: DatasetS3
Dataset S3. Primers used in this study
Primer name	5’-3’sequences			Restriction enzyme		Purpose
C02-1.301-F	TGGCCAAGTTGTTGAAGGTAC			Pst I		For gene mapping
C02-1.301-R	CTCAGACATACTGCCAATGATAGT
C02-1.963-F	CTCTGATGGTGTGAAGCTGC			Hpa II		For gene mapping
C02-1.963-R	ACGCTGGGATTGTTAAGACA
C02-2.036-F	CTGCTTCCTCTTTCCACTACTTC			Hpa II		For gene mapping
C02-2.036-R	CACCGTCTCAGGTTAATGCATG
C02-2.117-F	CATTGCCCGATCCTGACG			_		For gene mapping
C02-2.117-R	ACTTGCTGCCTTGACCGATT
C02-2.173-F	TACTAGGCTCGCATCCACTG			Hind III		For gene mapping
C02-2.173-R	GAGCCATGCCTGTAACACAC
C02-2.263-F	TGGTCTATTAAGATCTGATGTCACG			Xho I		For gene mapping
C02-2.263-R	GCCTTCTGAACCACTCTCTCC
C02-3.671-F	GACCCACTACACGCTTATGC			Hind III		For gene mapping
C02-3.671-R	GCTTCCAGAGAAAGGCTGAG
C05-16.076-F	AGTATTTATTGGAGGTGGGAGCT			Hind III		For gene mapping
C05-16.076-R	CTGTACCATCCGAGATGAGCTA
C05-34.014-F	TCTCCGATTGGCTTGAAAGT			Hpa II		For gene mapping
C05-34.014-R	TTTCACACTTCAATTTGTCAAACA
C09-36.296-F	GCACACCTTCTCCAGAAACATC			Hind III		For gene mapping
C09-36.296-R	TCTCGTGGAGTTGGATAAGAGC
C09-48.776-F	GGATTCTTGTTACGGTTTGTTGG			Hind III		For gene mapping
C09-48.776-R	CCCATCGTTCTCATTCTAACAGG
C02-2.69F	CTGCTTCCTCTTTCCACTACTTC			Hpa II		For gene mapping
C02-2.69R	CACCGTCTCAGGTTAATGCATG
C05-10.48F	AGTATTTATTGGAGGTGGGAGCT			Hind III		For gene mapping
C05-10.48R	CTGTACCATCCGAGATGAGCTA
C09-33.718F	GGATTCTTGTTACGGTTTGTTGG			Hind III		For gene mapping
C09-33.718R	CCCATCGTTCTCATTCTAACAGG
Q_C91F	CGTCAGTCAAAAGCTTTGGACTC			_		QPCR-Bo9g173370
Q_C91R	AGAGGGCGTTCTCAAGGTGTTC
Q_C92F	CGTCAGTCAAAAGCTTTGGACTG			_		QPCR-Bo9g173400
Q_C92R	AGAGGGCGTTCTCAAGGTGTTC
Q_C3F	CTTCAGTCAAAAGCTCTGAGCTA			_		QPCR-Bo3g024250
Q_C3R	AGAGAGCATTCTCAAGGACACC
Q_C2F	CTTCAGTCAGAAGCTCCGAAGTA			_		QPCR-BoFLC
Q_C2R	AGAGGGCAGTCTCAAGGTGGTT
TCX51F	TCGGGTGAAACCTCAATTTC			_		To amplify KVG（P1）
TCX51R	CCCATCGTTCTCATTCTAACAGG
C031FLC-1F	TCGGGTGAAACCTCAATTTC			_		To amplify Bo3g005470
C031FLC-1R	CCCATCGTTCTCATTCTAACAGG
NC032FLC-1F	TCGGGTGAAACCTCAATTTC			_		To amplify Bo3g024250
NC032FLC-1R	CCCATCGTTCTCATTCTAACAGG
NC032FLC-3F	TCGGGTGAAACCTCAATTTC			_		To amplify Bo3g024250
NC032FLC-3R	CCCATCGTTCTCATTCTAACAGG
NC09FLC-1F	TCGGGTGAAACCTCAATTTC			_		To amplify Bo9g173370
NC09FLC-1R	CCCATCGTTCTCATTCTAACAGG
NC09FLC-2F	TCGGGTGAAACCTCAATTTC			_		To amplify Bo9g173400
NC09FLC-2R	CCCATCGTTCTCATTCTAACAGG
TCX39F	TCGGGTGAAACCTCAATTTC			_		For gene mapping(P2)
TCX51F	TCGGGTGAAACCTCAATTTC
TCX51R	CCCATCGTTCTCATTCTAACAGG
